# Supplementary material for: 3D Printing of Oxygen-Sensing ECM-Based Skin Graft for Personalized Treatment of Chronic Wounds—A Technological Proof of Concept
Source: J Funct Biomater. 2026 Jan 1;17(1):28. doi: 10.3390/jfb17010028 (PMC12842197; doi:10.3390/jfb17010028)
Supplement: Supplementary file 1 [file jfb-17-00028-s001.zip]

Archive with 1 entries (1 files):
- jfb-4032147-supplementary.pdf
